# Supplementary material for: Stimulation in the Dorsolateral Prefrontal Cortex Changes Subjective Evaluation of Percepts
Source: PLoS One. 2014 Sep 26;9(9):e106943. doi: 10.1371/journal.pone.0106943 (PMC4178023; doi:10.1371/journal.pone.0106943)
Supplement: Data S1 — Raw Data. (XLSX) [file pone.0106943.s001.xlsx]

## Sheet: acc_data (2)
sub	subjectiv evaluation	rTMS location	# of Correct responses	# of trials	ACC mean		Total # of trials	Pattern mean
10	Guessing	BA9	9	22	0.409091		32	0.6875
10	Confident	BA9	6	10	0.6			0.3125
10	Guessing	Sham	2	3	0.666667		32	0.09375
10	Confident	Sham	25	29	0.862069			0.90625
10	Guessing	Cz	2	4	0.5		32	0.125
10	Confident	Cz	27	28	0.964286			0.875
10	Guessing	No-TMS	2	5	0.4		32	0.15625
10	Confident	No-TMS	21	27	0.777778			0.84375
20	Guessing	BA9	15	30	0.5		32	0.9375
20	Confident	BA9	2	2	1			0.0625
20	Guessing	Sham	2	10	0.2		32	0.3125
20	Confident	Sham	17	22	0.772727			0.6875
20	Guessing	Cz	7	10	0.7		32	0.3125
20	Confident	Cz	20	22	0.909091			0.6875
20	Guessing	No-TMS	2	7	0.285714		32	0.21875
20	Confident	No-TMS	21	25	0.84			0.78125
30	Guessing	No-TMS	1	5	0.2		32	0.15625
30	Confident	No-TMS	21	26	0.807692			0.8125
30	Guessing	BA9	19	29	0.655172		32	0.90625
30	Confident	BA9	2	2	1			0.0625
30	Guessing	Sham	2	3	0.666667		32	0.09375
30	Confident	Sham	22	29	0.758621			0.90625
30	Guessing	Cz	5	14	0.357143		32	0.4375
30	Confident	Cz	12	18	0.666667			0.5625
40	Guessing	No-TMS	4	11	0.363636		32	0.34375
40	Confident	No-TMS	17	21	0.809524			0.65625
40	Guessing	BA9	8	22	0.363636		32	0.6875
40	Confident	BA9	5	10	0.5			0.3125
40	Guessing	Sham	3	5	0.6		32	0.15625
40	Confident	Sham	24	27	0.888889			0.84375
40	Guessing	Cz	0	1	0		32	0.03125
40	Confident	Cz	25	31	0.806452			0.96875
50	Guessing	No-TMS	8	18	0.444444		32	0.5625
50	Confident	No-TMS	12	14	0.857143			0.4375
50	Guessing	BA9	13	26	0.5		32	0.8125
50	Confident	BA9	6	6	1			0.1875
50	Guessing	Sham	3	7	0.428571		32	0.21875
50	Confident	Sham	24	25	0.96			0.78125
50	Guessing	Cz	2	9	0.222222		32	0.28125
50	Confident	Cz	23	23	1			0.71875
